# Supplementary material for: Imaging Mass Cytometry Analysis of immune Checkpoint Inhibitor-Related Pneumonitis: A Case Report
Source: Front Immunol. 2022 Jul 15;13:899971. doi: 10.3389/fimmu.2022.899971 (PMC9335486; doi:10.3389/fimmu.2022.899971)
Supplement: Supplementary file 1 [file Table_1.xlsx]

## Sheet: Table S1
No.	Label	Antibody	Vendor	Catalog	Clone	Host	Isotype	Reactivity	Application	dilution
1	Dy163	CD45	ebioscience	14-9457-82	2B11	Mouse	IgG1, κ	Human	Flow,WB,IHC-P, ICC/IF	50
2	Er166	CD45RO	Abcam	23	UCH-L1	Mouse	IgG2a	Human	Flow Cyt, IP, WB, IHC-P, IHC-Fr	50
3	Nd143	CD45RA	Abcam	8217	MEM-56	Mouse	IgG2b	Human	WB,IHC-P,Flow Cyt,IP	50
4	Er170	CD3	Fluidigm	3170019D	Polyclonal, C-Termina	Rabbit		Human	IMC-Paraffin	50
5	Gd156	CD4	Fluidigm	3156033D	EPR6855	Rabbit	IgG	Human	IMC-Paraffin	50
6	Gd155	Foxp3	Biolegend	320102	206D	Mouse	IgG1,κ	Human, Cross-Reactivity: Baboon, Cynomolgus, Rhesus, Pigtailed Macaque	WB-Quality tested ICFC,IHC-Reported in the literature	50
7	Lu175	T-bet	Invitrogen	700059	16H4L5	Rabbit	IgG	Human	IHC-P, WB, ICC/IF, IP,FLOW	50
8	Yb176	GATA3	Abcam	ab214804	EPR16651	Rabbit	IgG	Human	ICC, WB, ChIP, Flow Cyt, IHC-P	50
9	Er167	Bcl-6	Abcam	ab237895	BCL6/1718	Mouse	IgG 1	Human	Protein Array, IHC-P	50
10	Dy162	CD8a	Fluidigm	3162035D	D8A8Y	Rabbit	IgG	Human	IMC-Paraffin	50
11	Sm149	CD11b/Mac-1	Fluidigm	3149028D	EPR1344	Rabbit	IgG	Human, Mouse	IMC-Paraffin	50
12	Sm154	CD11c	Fluidigm	3154025D	Polyclonal	Rabbit		Human	IMC-Paraffin	50
13	Nd144	CD14	Fluidigm	3144025D	EPR3653	Rabbit	IgG	Human	IMC-Paraffin	50
14	Eu153	CD15	Biolegend	301902	HI98	Mouse	IgM,κ	Human, Cross-Reactivity: Chimpanzee	FC - Quality tested IHC-P - Validated IHC - Reported in the literature	200
15	Nd146	CD16	Fluidigm	3146020D	EPR16784	Rabbit	IgG	Rat, Human	IMC-Paraffin	50
16	Nd142	CD19	Fluidigm	3142014D	6OMP31	Rat	IgG2a	Human, Mouse, Rat	IMC-Paraffin	50
17	Nd145	CD33	Fluidigm	3145017D	Polyclonal	Rabbit		Human, Mouse, Rat	IMC-Paraffin	50
18	Sm152	CD56	Abcam	9018	RNL-1	Mouse	IgG1	Mouse, Rat, Human	Flow Cyt, IHC-FoFr, ICC/IF, ICC, WB, IHC-P	50
19	Tb159	CD68	Biolegend	916104	KP1	Mouse	IgG1,κ	Human	IHC-P - Quality tested IP, WB - Reported in the literature	200
20	Sm147	IFN-γ	Abcam	9657	Polyclonal	Rabbit	IgG	Mouse, Human, Macaque monkey	Sandwich ELISA, WB, Neutralising, ICC/IF, IHC-P	50
21	Yb174	HLA-DR	Fluidigm	3174023D	YE2/36 HLK	Rat	IgG2a	Human	IMC-Paraffin	50
22	Nd150	CD274/PD-L1	Fluidigm	3150031D	E1L3N	Rabbit	IgG	Human	IMC-Paraffin	50
23	Yb172	CD273/PD-L2	Fluidigm	3172028D	176611	Mouse	IgG2b	Human	IMC-Paraffin	50
24	Ho165	CD279/PD-1	Fluidigm	3165039D	EPR4877(2)	Rabbit	IgG	Human	IMC-Paraffin	50
25	Nd148	IL-6	R&D	MAB2061-100	1936	Mouse	IgG2b	Human	FC，Immunocytochemistry，Immunohistochemistry，CyTOF-ready Neutralising	50
26	Yb171	IL-10	Abcam	ab134742	4A7-25-17	Mouse	IgG1	Human	WB, IHC-P, Sandwich ELISA	100
27	Gd160	TNF-α	Abcam	9739	Polyclonal	Rabbit		Mouse, Human	IHC-Fr, IHC-P, WB, Neutralising, Sandwich ELISA, ICC/IF	50
28	Eu151	TGF-β	Biolegend	846802	O92B5	Mouse	IgG2a, κ	Human	WB - Quality tested IHC-P - Validated	50
29	Dy164	CK AE1/AE3	Biolegend	914204	AE-1/AE-3	Mouse	IgG1,κ	Human, Rat, Cross-Reactivity: Dog, Primate	IHC-P - Quality tested	200
30	Pr141	α-SMA	ebioscience	14-9760-82	1A4	Mouse	IgG2a, kappa	Human, Mouse, Rat	Flow,ICC,IF,IHC-F ,IHC-P,IP,WB	200
31	Er168	CD127	Fluidigm	3168026D	EPR2955(2)	Rabbit	IgG	Human	IMC-Paraffin	50
